# Supplementary material for: An integrated enhancement and reconstruction strategy for the quantitative extraction of actin stress fibers from fluorescence micrographs
Source: BMC Bioinformatics. 2017 May 22;18:268. doi: 10.1186/s12859-017-1684-y (PMC5440974; doi:10.1186/s12859-017-1684-y)
Supplement: Supplementary file 3 — SupplementarySoftware_SFEX User-Manual-BINF-D-16-00942. SFEX 1.0 User Manual. This file is a step-by-step introduction about the usage of SFEX (The software in Additional file 2) (ZIP 633 kb). [file 12859_2017_1684_MOESM3_ESM.zip]

Archive with 19 entries (19 files):
- SupplementarySoftware_SFEX_BINF-D-16-00942/biDirPairing.m
- SupplementarySoftware_SFEX_BINF-D-16-00942/check_dir_between2pts.m
- SupplementarySoftware_SFEX_BINF-D-16-00942/CreateFan.m
- SupplementarySoftware_SFEX_BINF-D-16-00942/Crossbow.tif
- SupplementarySoftware_SFEX_BINF-D-16-00942/FanPreview.m
- SupplementarySoftware_SFEX_BINF-D-16-00942/filline.m
- SupplementarySoftware_SFEX_BINF-D-16-00942/GUI_SFnetwork.fig
- SupplementarySoftware_SFEX_BINF-D-16-00942/GUI_SFnetwork.m
- SupplementarySoftware_SFEX_BINF-D-16-00942/GUI_ThickSF.fig
- SupplementarySoftware_SFEX_BINF-D-16-00942/GUI_ThickSF.m
- SupplementarySoftware_SFEX_BINF-D-16-00942/IterGenFragment.m
- SupplementarySoftware_SFEX_BINF-D-16-00942/LargeCurFlag.m
- SupplementarySoftware_SFEX_BINF-D-16-00942/LFT_OFT_mex.c
- SupplementarySoftware_SFEX_BINF-D-16-00942/license.txt
- SupplementarySoftware_SFEX_BINF-D-16-00942/local_search.m
- SupplementarySoftware_SFEX_BINF-D-16-00942/SFEX.fig
- SupplementarySoftware_SFEX_BINF-D-16-00942/SFEX.m
- SupplementarySoftware_SFEX_BINF-D-16-00942/SortFilament.m
- SupplementarySoftware_SFEX_BINF-D-16-00942/TipReg.m
