# Supplementary material for: An integrated enhancement and reconstruction strategy for the quantitative extraction of actin stress fibers from fluorescence micrographs
Source: BMC Bioinformatics. 2017 May 22;18:268. doi: 10.1186/s12859-017-1684-y (PMC5440974; doi:10.1186/s12859-017-1684-y)
Supplement: Supplementary file 3 — SupplementarySoftware_SFEX User-Manual-BINF-D-16-00942. SFEX 1.0 User Manual. This file is a step-by-step introduction about the usage of SFEX (The software in Additional file 2) (ZIP 633 kb). [file 12859_2017_1684_MOESM3_ESM.zip › SupplementarySoftware_SFEX_BINF-D-16-00942/check_dir_between2pts.m]

% Copyright (c) 2017.
% All rights reserved. Please read the 'license.txt' for license terms.
% 
% Developers: Zhen Zhang, Pakorn Kanchanawong
% Contact: biekp@nus.edu.sg
function orient = check_dir_between2pts(p1,p2) % this function only applies to image matrix; angle calculated is between [-180,180)

if     p2(2)>p1(2) && p2(1)==p1(1)
    orient = 0;
elseif p2(2)<p1(2) && p2(1)==p1(1)
    orient = -180;
elseif p2(2)==p1(2) && p2(1)>p1(1)
    orient = -90;
elseif p2(2)==p1(2) && p2(1)<p1(1)
    orient = 90;
elseif p2(2)<p1(2)
    orient = 180*atan(   (p1(1)-p2(1))  /   (p2(2)-p1(2))   )/pi + sign(  p1(1)-p2(1)  )*180;
else
    orient = 180*atan(   (p1(1)-p2(1))  /   (p2(2)-p1(2))   )/pi;
end

end

% this code has been tested using 8 different points
