# Supplementary material for: An integrated enhancement and reconstruction strategy for the quantitative extraction of actin stress fibers from fluorescence micrographs
Source: BMC Bioinformatics. 2017 May 22;18:268. doi: 10.1186/s12859-017-1684-y (PMC5440974; doi:10.1186/s12859-017-1684-y)
Supplement: Supplementary file 3 — SupplementarySoftware_SFEX User-Manual-BINF-D-16-00942. SFEX 1.0 User Manual. This file is a step-by-step introduction about the usage of SFEX (The software in Additional file 2) (ZIP 633 kb). [file 12859_2017_1684_MOESM3_ESM.zip › SupplementarySoftware_SFEX_BINF-D-16-00942/CreateFan.m]

% Copyright (c) 2017.
% All rights reserved. Please read the 'license.txt' for license terms.
% 
% Developers: Zhen Zhang, Pakorn Kanchanawong
% Contact: biekp@nus.edu.sg
function FanPoints = CreateFan(radius, base_ori, ori_width)

imageSize = radius*4+1;
[columnsInImage rowsInImage] = meshgrid(1:imageSize, 1:imageSize);
centerX = radius*2 + 1;
centerY = centerX;
circlePixels = ((rowsInImage - centerY).^2  + (columnsInImage - centerX).^2) <= radius.^2;

angle1 = (base_ori - ori_width/2)*pi/180;
angle2 = (base_ori + ori_width/2)*pi/180;

netcorner1 = [(radius*2+1)*cos(angle1),   (radius*2+1)*sin(angle1)];
netcorner2 = [(radius*2+1)*cos(angle2),   (radius*2+1)*sin(angle2)];

corner1 = [centerX-netcorner1(2)    centerY+netcorner1(1)];
corner2 = [centerX-netcorner2(2)    centerY+netcorner2(1)];

mask = zeros(imageSize);
mask = roipoly(mask, [centerY,corner1(2),corner2(2)],  [centerX,corner1(1),corner2(1)]);
fan = and(circlePixels,mask);

[x y] = find(fan==1);
x = x - centerX;
y = y - centerY;
FanPoints = [x y];
end
