# Supplementary material for: An integrated enhancement and reconstruction strategy for the quantitative extraction of actin stress fibers from fluorescence micrographs
Source: BMC Bioinformatics. 2017 May 22;18:268. doi: 10.1186/s12859-017-1684-y (PMC5440974; doi:10.1186/s12859-017-1684-y)
Supplement: Supplementary file 3 — SupplementarySoftware_SFEX User-Manual-BINF-D-16-00942. SFEX 1.0 User Manual. This file is a step-by-step introduction about the usage of SFEX (The software in Additional file 2) (ZIP 633 kb). [file 12859_2017_1684_MOESM3_ESM.zip › SupplementarySoftware_SFEX_BINF-D-16-00942/FanPreview.m]

% Copyright (c) 2017.
% All rights reserved. Please read the 'license.txt' for license terms.
% 
% Developers: Zhen Zhang, Pakorn Kanchanawong
% Contact: biekp@nus.edu.sg
function FanEdge = FanPreview(fanAngle, L, r, base_ori, base_loc)
%  global index in label list/list of all tips

FanPoints = CreateFan(r, base_ori, fanAngle);

% used to generate fan edge below
FanPoints1 = [FanPoints(:,1)+base_loc(1),  FanPoints(:,2)+base_loc(2)];
FanPoints1(find(FanPoints1(:,1)<=0),:) = []; % make sure that Fan Points are not out of boundary
FanPoints1(find(FanPoints1(:,2)<=0),:) = []; % make sure that Fan Points are not out of boundary
FanPoints1(find(FanPoints1(:,1)>size(L,1)),:) = []; % make sure that Fan Points are not out of boundary
FanPoints1(find(FanPoints1(:,2)>size(L,2)),:) = []; % make sure that Fan Points are not out of boundary
FanTemp = zeros(size(L));
FanTemp (sub2ind(size(FanTemp), FanPoints1(:,1), FanPoints1(:,2))) = 1;
FanEdge = bwboundaries(im2bw(FanTemp));
FanEdge = FanEdge{1};
% used to generate fan edge above
