# Supplementary material for: An integrated enhancement and reconstruction strategy for the quantitative extraction of actin stress fibers from fluorescence micrographs
Source: BMC Bioinformatics. 2017 May 22;18:268. doi: 10.1186/s12859-017-1684-y (PMC5440974; doi:10.1186/s12859-017-1684-y)
Supplement: Supplementary file 3 — SupplementarySoftware_SFEX User-Manual-BINF-D-16-00942. SFEX 1.0 User Manual. This file is a step-by-step introduction about the usage of SFEX (The software in Additional file 2) (ZIP 633 kb). [file 12859_2017_1684_MOESM3_ESM.zip › SupplementarySoftware_SFEX_BINF-D-16-00942/LFT_OFT_mex.c]

// Copyright (c) 2017.
// All rights reserved. Please read the 'license.txt' for license terms.
// 
// Developers: Zhen Zhang, Pakorn Kanchanawong
// Contact: biekp@nus.edu.sg
// 
// Reference:
// Sandberg, K. & Brega, M. Segmentation of thin structures in electron micrographs using orientation fields. J Struct Biol 157, 403-415 (2007). 
#include "mex.h"
#include <math.h>

# define PI 3.141593

void Enhancement(double *Img, double *EImg, double *LFT_Img, double *LFT_Orientations, int H, int W, double R, double Nangles, double *ROIMask)
{
    int i,j,x,y,MaxIndex;
    double q;
    double k, AngleInterval, Rho, Theta;
    double MaxAngleIntensity, LineSum, MaxIntensityAngle;
    
    AngleInterval = PI/Nangles;
    // LFT
    for(i=(int)R; i<(int)W-(int)R; i++)
    {
        for(j=(int)R; j<(int)H-(int)R; j++)
        {   
            if (ROIMask[(i*(int)H + j)]==1.0)
            {
                MaxAngleIntensity = 0;
                MaxIntensityAngle = 0;
                for(k=-PI/2.0; k<PI/2.0; k=k+AngleInterval)
                {
                    LineSum = 0;
                    for(q=-R; q<R+1.0; q++)
                    {
                        x = i + (int)floor(q *cos(k)+0.5);
                        y = j - (int)floor(q *sin(k)+0.5);
                        if(x<0)     x=0;
                        if(y<0)     y=0;
                        if(x>(W-1)) x=W-1;
                        if(y>(H-1)) y=H-1;
                        LineSum = LineSum + Img[(x*(int)H + y)];
                    }
                    if(MaxAngleIntensity<LineSum) 
                    {
                        MaxAngleIntensity = LineSum;
                        MaxIntensityAngle = k;
                    }
                }
                LFT_Img[i*H + j] = MaxAngleIntensity/(R+R+1);
                LFT_Orientations[i*H + j] = MaxIntensityAngle;
            }
        }
    }
    // OFT
    for(i=(int)R; i<(int)W-(int)R; i++)
    {
        for(j=(int)R; j<(int)H-(int)R; j++)
        {
            if (ROIMask[(i*(int)H + j)]==1.0)
            {
                MaxAngleIntensity = 0;
                for(k=-PI/2; k<PI/2; k=k+AngleInterval)
                {
                    LineSum = 0;
                    for(q=-R; q<R+1; q++)
                    {
                        Rho = LFT_Img[i*H + j];
                        x = i + (int)floor(q *cos(k)+0.5);
                        y = j - (int)floor(q *sin(k)+0.5);
                        if(x<0)     x=0;
                        if(y<0)     y=0;
                        if(x>(W-1)) x=W-1;
                        if(y>(H-1)) y=H-1;
                        Theta = LFT_Orientations[x*H + y];
                        LineSum = LineSum + Rho * cos(2*(Theta-k));
                    }
                    if(MaxAngleIntensity<LineSum) MaxAngleIntensity = LineSum;
                }
                EImg[i*H + j] = MaxAngleIntensity;
            }
        }
    }
}
    
void Initialization(double *Img, double *EImg, double *LFT_Img, double *LFT_Orientations, int H, int W, double R, double Nangles, double *ROIMask)
{
    double dim[2];
    
    dim[0] = H;
    dim[1] = W;
    
    Enhancement(Img, EImg, LFT_Img, LFT_Orientations, H, W, R, Nangles, ROIMask);
    
}

void mexFunction(int iNbOut, mxArray *pmxOut[], int iNbIn,  mxArray *pmxIn[])
{
    #define InputImg                 pmxIn[0]
    #define pR                       pmxIn[1]
    #define pNangles                 pmxIn[2]  
    #define ROI                      pmxIn[3] 
    #define OutputImg                pmxOut[0]  
    #define LFT_IntensityMap         pmxOut[1]
    #define LFT_OrientationMap       pmxOut[2]
            
    double *Rad = mxGetPr(pR);
    double *Nofangles = mxGetPr(pNangles);
    
    LFT_IntensityMap =   mxCreateNumericArray(mxGetNumberOfDimensions(InputImg),mxGetDimensions(InputImg),mxDOUBLE_CLASS, mxREAL); 
    LFT_OrientationMap = mxCreateNumericArray(mxGetNumberOfDimensions(InputImg),mxGetDimensions(InputImg),mxDOUBLE_CLASS, mxREAL); 
    OutputImg      =     mxCreateNumericArray(mxGetNumberOfDimensions(InputImg),mxGetDimensions(InputImg),mxDOUBLE_CLASS, mxREAL); 
    
    Initialization(mxGetPr(InputImg), mxGetPr(OutputImg), mxGetPr(LFT_IntensityMap), mxGetPr(LFT_OrientationMap), mxGetM(OutputImg), mxGetN(OutputImg), *Rad, *Nofangles, mxGetPr(ROI));
}
