# Supplementary material for: An integrated enhancement and reconstruction strategy for the quantitative extraction of actin stress fibers from fluorescence micrographs
Source: BMC Bioinformatics. 2017 May 22;18:268. doi: 10.1186/s12859-017-1684-y (PMC5440974; doi:10.1186/s12859-017-1684-y)
Supplement: Supplementary file 3 — SupplementarySoftware_SFEX User-Manual-BINF-D-16-00942. SFEX 1.0 User Manual. This file is a step-by-step introduction about the usage of SFEX (The software in Additional file 2) (ZIP 633 kb). [file 12859_2017_1684_MOESM3_ESM.zip › SupplementarySoftware_SFEX_BINF-D-16-00942/license.txt]

Copyright (c) 2017, Zhen Zhang, Pakorn Kanchanawong
All rights reserved.

Redistribution and use in source and binary forms, with or without
modification, are permitted provided that the following conditions are
met:

    * Redistributions of source code must retain the above copyright
      notice, this list of conditions and the following disclaimer.
    * Redistributions in binary form must reproduce the above copyright
      notice, this list of conditions and the following disclaimer in
      the documentation and/or other materials provided with the distribution

This software is provided by the copyright holders and contributors "as is" and any express or implied warranties of merchantability and fitness for a particular purpose are disclaimed. In no event shall the copyright owner or contributors be liable for any direct, indirect, incidental, special, exemplary, or consequential damages (including, but not limited to, procurement of substitute goods or services; loss of use, data, or profits; or business interruption) however caused and on any theory of liability, whether in contract, strict liability, or tort (including negligence or otherwise) arising in any way out of the use of this software even if advised of the possibility of such damage.
