# Supplementary material for: An integrated enhancement and reconstruction strategy for the quantitative extraction of actin stress fibers from fluorescence micrographs
Source: BMC Bioinformatics. 2017 May 22;18:268. doi: 10.1186/s12859-017-1684-y (PMC5440974; doi:10.1186/s12859-017-1684-y)
Supplement: Supplementary file 3 — SupplementarySoftware_SFEX User-Manual-BINF-D-16-00942. SFEX 1.0 User Manual. This file is a step-by-step introduction about the usage of SFEX (The software in Additional file 2) (ZIP 633 kb). [file 12859_2017_1684_MOESM3_ESM.zip › SupplementarySoftware_SFEX_BINF-D-16-00942/TipReg.m]

% Copyright (c) 2017.
% All rights reserved. Please read the 'license.txt' for license terms.
% 
% Developers: Zhen Zhang, Pakorn Kanchanawong
% Contact: biekp@nus.edu.sg

function RegTip = TipReg(LL, label, curr_tip, RegR)
[x y] = find(LL==label);
xx = x-min(x)+1;
yy = y-min(y)+1;
tip = curr_tip(1,1:2)-[min(x) min(y)]+[1 1];

Dlist = sqrt((xx-tip(1)).^2 + (yy-tip(2)).^2);
xx1 = xx(find(Dlist<=RegR));
yy1 = yy(find(Dlist<=RegR));
temp = zeros(max(xx),max(yy));
temp(sub2ind(size(temp),xx1,yy1))=1;
center = regionprops(temp,'centroid');
center  = center(1).Centroid; % this has been confirmed that the result is [ Colume# (from left to right)   Row# (from top to bottom) ]
center  = [center(2)  center(1)];
RegTip(1,1) = check_dir_between2pts(center,tip);
RegTip(1,2:3) = center + [min(x)  min(y)];
end
